# Supplementary material for: Serum microRNAs in Systemic Sclerosis, Associations with Digital Vasculopathy and Lung Involvement
Source: Int J Mol Sci. 2022 Sep 14;23(18):10731. doi: 10.3390/ijms231810731 (PMC9503032; doi:10.3390/ijms231810731)
Supplement: Supplementary file 1 [file ijms-23-10731-s001.zip]

Archive with 1 entries (1 files):
- ijms-1874540-supplementary.pdf
